# Supplementary material for: COL0RME: Super-resolution microscopy based on sparse blinking/fluctuating fluorophore localization and intensity estimation
Source: Biol Imaging. 2022 Feb 16;2:e1. doi: 10.1017/S2633903X22000010 (PMC10951805; doi:10.1017/S2633903X22000010)
Supplement: Supplementary file 1 [file blgsup.zip]

Archive with 1 entries (1 files):
- S2633903X22000010sup001.tex
