# Supplementary material for: COL0RME: Super-resolution microscopy based on sparse blinking/fluctuating fluorophore localization and intensity estimation
Source: Biol Imaging. 2022 Feb 16;2:e1. doi: 10.1017/S2633903X22000010 (PMC10951805; doi:10.1017/S2633903X22000010)
Supplement: Supplementary file 1 [file blgsup.zip › S2633903X22000010sup001.tex]

\documentclass{CUP-JNL-BLG}

%%%% Packages
\usepackage{latexsym}
\usepackage{graphicx}
\usepackage{multicol,multirow}
\usepackage{amsmath,amssymb,amsfonts}
\usepackage{mathrsfs}
\usepackage{amsthm}
\usepackage{rotating}
\usepackage{appendix}
\usepackage[numbers,super,sort&compress,round]{natbib}
\usepackage{ifpdf}
\usepackage[T1]{fontenc}
\usepackage{times}
%\usepackage{sourcesanspro}
\usepackage{newtxmath}
\usepackage{textcomp}%
\usepackage{xcolor}%
\usepackage{hyperref}
\usepackage{lipsum}

%%%% My packages
\usepackage{import}
\usepackage{amsmath,graphicx}
\usepackage{amssymb}
\usepackage{algorithm}
\usepackage{algorithmic}
\usepackage{mathtools}
\usepackage{caption}
\usepackage{subcaption}
\usepackage{array}
\usepackage{booktabs}
\usepackage{tikz}
\usepackage{rotating}
\usepackage{cleveref}
\usepackage{multicol}
\usepackage{dsfont}
\usepackage{adjustbox}

% tikzset
\usetikzlibrary{arrows,shapes,shadows.blur,spy,fadings,shadings}
\tikzset{verre/.style={draw=SkyBlue,fill=SkyBlue!30}}
\tikzset{punkt/.style={rectangle,rounded corners,draw=black, very thick,text width=2cm,minimum height=2em,text centered}}
\tikzset{punkt2/.style={rectangle,rounded corners,draw=mygreen, very thick,text width=1.5cm,minimum height=2em,text centered}}
\tikzset{double arrow/.style args={#1 colored by #2 and #3}{
         -stealth,line width=#1,#2, % first arrow
          postaction={draw,-stealth,#3,line width=(#1)/3,
          shorten <=(#1)/3,shorten >=2*(#1)/3},}} % second arrow%-- Videos
%% - Box
\usepackage[framemethod=tikz]{mdframed}
\definecolor{myblue}{rgb}{0.122, 0.435, 0.798}
\newmdenv[innerlinewidth=0.5pt, roundcorner=4pt,linecolor=myblue,innerleftmargin=6pt,
innerrightmargin=6pt,innertopmargin=6pt,innerbottommargin=6pt]{mybox}

\renewcommand{\thefigure}{S\arabic{figure}}

\begin{document}


 \begin{figure}
\centering
\setlength\tabcolsep{1.5pt}
\begin{tabular}{ccc}
 \hspace{-0.3cm} $\bar{\mathbf{y}} (LB)$ & \hspace{-0.4cm}$\bar{\mathbf{y}} (HB)$ & \hspace{-0.4cm}$\mathbf{x}^{GT}$ \\
    \hspace{-0.1cm}\adjustbox{valign=m,vspace=1pt}{\includegraphics[width=0.28\textwidth]{Figures/DL_lowBg14_SNR15_K100_N34.jpg}} &\hspace{-0.4cm}\adjustbox{valign=m,vspace=1pt}{\includegraphics[width=0.28\textwidth]{Figures/DL_highBg14_SNR15_K100_N34.jpg}} 
    &\hspace{-0.4cm}\adjustbox{valign=m,vspace=1pt}{\includegraphics[width=0.28\textwidth]{Figures/GT_highBg14_SNR15_K100_N34.jpg}}\\
    \multicolumn{2}{c}{\adjustbox{valign=m,vspace=1pt}{\includegraphics[width=.3\textwidth]{Figures/colorbarDL.eps}}} & \adjustbox{valign=m,vspace=1pt}{\includegraphics[width=.3\textwidth]{Figures/colorbarGT.eps}}
\end{tabular}
\vspace{1cm}
\begin{tabular}{cccccc}
& \hspace{-0.1cm}\small{COL0RME-CEL0} & \hspace{-0.3cm}\small{COL0RME-$\ell_1$} & \hspace{-0.3cm}SRRF
& \hspace{-0.3cm} SPARCOM & \hspace{-0.3cm} LSPARCOM\\
(a) & \hspace{-0.1cm}\adjustbox{valign=m,vspace=1pt}{\includegraphics[width=.2\textwidth]{Figures/COL0RME_int_lowBg14_SNR15_K100_N34_CEL0_0_RP2.jpg}} 
& \hspace{-0.3cm}\adjustbox{valign=m,vspace=1pt}{\includegraphics[width=.2\textwidth]{Figures/COL0RME_int_lowBg14_SNR15_K100_N34_L1_RP2.jpg}} 
& \hspace{-0.3cm}\adjustbox{valign=m,vspace=1pt}{\includegraphics[width=.2\textwidth]{Figures/SRRF_int_lowBg14_SNR15_K100_N40_colorbar.jpg}}
&\hspace{-0.3cm}\adjustbox{valign=m,vspace=1pt}{\includegraphics[width=.2\textwidth]{Figures/SPARCOM_int_lowBg14_SNR15_K100_N40_colorbar.jpg}}
&\hspace{-0.3cm}\adjustbox{valign=m,vspace=1pt}{\includegraphics[width=.2\textwidth]{Figures/LSPARCOM_int_lowBg14_SNR15_K10064_N40_colorbar.jpg}}\\
(b) & \hspace{-0.1cm}\adjustbox{valign=m,vspace=1pt}{\includegraphics[width=.2\textwidth]{Figures/COL0RME_int_highBg14_SNR15_K100_N34_CEL0_0_RP2.jpg}} 
& \hspace{-0.3cm}\adjustbox{valign=m,vspace=1pt}{\includegraphics[width=.2\textwidth]{Figures/COL0RME_int_highBg14_SNR15_K100_N34_L1_RP2.jpg}} 
& \hspace{-0.3cm}\adjustbox{valign=m,vspace=1pt}{\includegraphics[width=.2\textwidth]{Figures/SRRF_int_highBg14_SNR15_K100_N40_colorbar.jpg}}
&\hspace{-0.3cm}\adjustbox{valign=m,vspace=1pt}{\includegraphics[width=.2\textwidth]{Figures/SPARCOM_int_highBg14_SNR15_K100_N40_colorbar.jpg}}
&\hspace{-0.3cm}\adjustbox{valign=m,vspace=1pt}{\includegraphics[width=.2\textwidth]{Figures/LSPARCOM_int_highBg14_SNR15_K10064_N40_colorbar.jpg}}\\
& \multicolumn{2}{c}{\adjustbox{valign=m,vspace=1pt}{\includegraphics[width=.2\textwidth]{Figures/colorbarGT.eps}}}
& \hspace{-0.2cm}\adjustbox{valign=m,vspace=1pt}{\includegraphics[width=.14\textwidth]{Figures/colorbar_SRRF_simData.eps}}
&\hspace{-0.3cm}\adjustbox{valign=m,vspace=1pt}{\includegraphics[width=.14\textwidth]{Figures/colorbar_SPARCOM_simData.eps}}
&\hspace{-0.3cm}\adjustbox{valign=m,vspace=1pt}{\includegraphics[width=.14\textwidth]{Figures/colorbar_LSPARCOM_simData.eps}}\\
\end{tabular}
\caption{Low-background (LB) and high-background (HB) dataset, with stack size T = $100$ frames. 
On top: Diffraction limited image $\bar{\mathbf{y}}=\frac{1}{T}\sum_{t=1}^T \mathbf{y_t}$, with T=$100$, (4x zoom) for LB dataset and HB dataset, Ground truth (GT) intensity image. (a) Reconstructions for the noisy simulated dataset with low-background (LB), (b) Reconstruction for the noisy simulated dataset with high-background (HB)}
\label{intensity_fig_100}
\label{S100}
 \end{figure}
 

 \begin{figure}
\centering
\setlength\tabcolsep{1.5pt}
\begin{tabular}{ccc}
 \hspace{-0.3cm} $\bar{\mathbf{y}} (LB)$ & \hspace{-0.4cm}$\bar{\mathbf{y}} (HB)$ & \hspace{-0.4cm}$\mathbf{x}^{GT}$ \\
    \hspace{-0.1cm}\adjustbox{valign=m,vspace=1pt}{\includegraphics[width=0.28\textwidth]{Figures/DL_lowBg14_SNR15_K300_N34.jpg}} &\hspace{-0.4cm}\adjustbox{valign=m,vspace=1pt}{\includegraphics[width=0.28\textwidth]{Figures/DL_highBg14_SNR15_K300_N34.jpg}} 
    &\hspace{-0.4cm}\adjustbox{valign=m,vspace=1pt}{\includegraphics[width=0.28\textwidth]{Figures/GT_highBg14_SNR15_K300_N34.jpg}}\\
    \multicolumn{2}{c}{\adjustbox{valign=m,vspace=1pt}{\includegraphics[width=.3\textwidth]{Figures/colorbarDL.eps}}} & \adjustbox{valign=m,vspace=1pt}{\includegraphics[width=.3\textwidth]{Figures/colorbarGT.eps}}
\end{tabular}
\vspace{1cm}
\begin{tabular}{cccccc}
& \hspace{-0.1cm}\small{COL0RME-CEL0} & \hspace{-0.3cm}\small{COL0RME-$\ell_1$} & \hspace{-0.3cm}SRRF
& \hspace{-0.3cm} SPARCOM & \hspace{-0.3cm} LSPARCOM\\
(a) & \hspace{-0.1cm}\adjustbox{valign=m,vspace=1pt}{\includegraphics[width=.2\textwidth]{Figures/COL0RME_int_lowBg14_SNR15_K300_N34_CEL0_0_RP2.jpg}} 
& \hspace{-0.3cm}\adjustbox{valign=m,vspace=1pt}{\includegraphics[width=.2\textwidth]{Figures/COL0RME_int_lowBg14_SNR15_K300_N34_L1_RP2.jpg}} 
& \hspace{-0.3cm}\adjustbox{valign=m,vspace=1pt}{\includegraphics[width=.2\textwidth]{Figures/SRRF_int_lowBg14_SNR15_K300_N40_colorbar.jpg}}
&\hspace{-0.3cm}\adjustbox{valign=m,vspace=1pt}{\includegraphics[width=.2\textwidth]{Figures/SPARCOM_int_lowBg14_SNR15_K300_N40_colorbar.jpg}}
&\hspace{-0.3cm}\adjustbox{valign=m,vspace=1pt}{\includegraphics[width=.2\textwidth]{Figures/LSPARCOM_int_lowBg14_SNR15_K30064_N40_colorbar.jpg}}\\
(b) & \hspace{-0.1cm}\adjustbox{valign=m,vspace=1pt}{\includegraphics[width=.2\textwidth]{Figures/COL0RME_int_highBg14_SNR15_K300_N34_CEL0_0_RP2.jpg}} 
& \hspace{-0.3cm}\adjustbox{valign=m,vspace=1pt}{\includegraphics[width=.2\textwidth]{Figures/COL0RME_int_highBg14_SNR15_K300_N34_L1_RP2.jpg}} 
& \hspace{-0.3cm}\adjustbox{valign=m,vspace=1pt}{\includegraphics[width=.2\textwidth]{Figures/SRRF_int_highBg14_SNR15_K300_N40_colorbar.jpg}}
&\hspace{-0.3cm}\adjustbox{valign=m,vspace=1pt}{\includegraphics[width=.2\textwidth]{Figures/SPARCOM_int_highBg14_SNR15_K300_N40_colorbar.jpg}}
&\hspace{-0.3cm}\adjustbox{valign=m,vspace=1pt}{\includegraphics[width=.2\textwidth]{Figures/LSPARCOM_int_highBg14_SNR15_K30064_N40_colorbar.jpg}}\\
& \multicolumn{2}{c}{\adjustbox{valign=m,vspace=1pt}{\includegraphics[width=.2\textwidth]{Figures/colorbarGT.eps}}}
& \hspace{-0.2cm}\adjustbox{valign=m,vspace=1pt}{\includegraphics[width=.14\textwidth]{Figures/colorbar_SRRF_simData.eps}}
&\hspace{-0.3cm}\adjustbox{valign=m,vspace=1pt}{\includegraphics[width=.14\textwidth]{Figures/colorbar_SPARCOM_simData.eps}}
&\hspace{-0.3cm}\adjustbox{valign=m,vspace=1pt}{\includegraphics[width=.14\textwidth]{Figures/colorbar_LSPARCOM_simData.eps}}\\
\end{tabular}
\caption{Low-background (LB) and high-background (HB) dataset, with stack size T = $300$ frames. 
On top: Diffraction limited image $\bar{\mathbf{y}}=\frac{1}{T}\sum_{t=1}^T \mathbf{y_t}$, with T=$300$, (4x zoom) for LB dataset and HB dataset, Ground truth (GT) intensity image. (a) Reconstructions for the noisy simulated dataset with low-background (LB), (b) Reconstruction for the noisy simulated dataset with high-background (HB)}
\label{S300}
 \end{figure}
 
  \begin{figure}
\centering
\setlength\tabcolsep{1.5pt}
\begin{tabular}{ccc}
 \hspace{-0.3cm} $\bar{\mathbf{y}} (LB)$ & \hspace{-0.4cm}$\bar{\mathbf{y}} (HB)$ & \hspace{-0.4cm}$\mathbf{x}^{GT}$ \\
    \hspace{-0.1cm}\adjustbox{valign=m,vspace=1pt}{\includegraphics[width=0.28\textwidth]{Figures/DL_lowBg14_SNR15_K700_N34.jpg}} &\hspace{-0.4cm}\adjustbox{valign=m,vspace=1pt}{\includegraphics[width=0.28\textwidth]{Figures/DL_highBg14_SNR15_K700_N34.jpg}} 
    &\hspace{-0.4cm}\adjustbox{valign=m,vspace=1pt}{\includegraphics[width=0.28\textwidth]{Figures/GT_highBg14_SNR15_K700_N34.jpg}}\\
    \multicolumn{2}{c}{\adjustbox{valign=m,vspace=1pt}{\includegraphics[width=.3\textwidth]{Figures/colorbarDL.eps}}} & \adjustbox{valign=m,vspace=1pt}{\includegraphics[width=.3\textwidth]{Figures/colorbarGT.eps}}
\end{tabular}
\vspace{1cm}
\begin{tabular}{cccccc}
& \hspace{-0.1cm}\small{COL0RME-CEL0} & \hspace{-0.3cm}\small{COL0RME-$\ell_1$} & \hspace{-0.3cm}SRRF
& \hspace{-0.3cm} SPARCOM & \hspace{-0.3cm} LSPARCOM\\
(a) & \hspace{-0.1cm}\adjustbox{valign=m,vspace=1pt}{\includegraphics[width=.2\textwidth]{Figures/COL0RME_int_lowBg14_SNR15_K700_N34_CEL0_0_RP2.jpg}} 
& \hspace{-0.3cm}\adjustbox{valign=m,vspace=1pt}{\includegraphics[width=.2\textwidth]{Figures/COL0RME_int_lowBg14_SNR15_K700_N34_L1_RP2.jpg}} 
& \hspace{-0.3cm}\adjustbox{valign=m,vspace=1pt}{\includegraphics[width=.2\textwidth]{Figures/SRRF_int_lowBg14_SNR15_K700_N40_colorbar.jpg}}
&\hspace{-0.3cm}\adjustbox{valign=m,vspace=1pt}{\includegraphics[width=.2\textwidth]{Figures/SPARCOM_int_lowBg14_SNR15_K700_N40_colorbar.jpg}}
&\hspace{-0.3cm}\adjustbox{valign=m,vspace=1pt}{\includegraphics[width=.2\textwidth]{Figures/LSPARCOM_int_lowBg14_SNR15_K70064_N40_colorbar.jpg}}\\
(b) & \hspace{-0.1cm}\adjustbox{valign=m,vspace=1pt}{\includegraphics[width=.2\textwidth]{Figures/COL0RME_int_highBg14_SNR15_K700_N34_CEL0_0_RP2.jpg}} 
& \hspace{-0.3cm}\adjustbox{valign=m,vspace=1pt}{\includegraphics[width=.2\textwidth]{Figures/COL0RME_int_highBg14_SNR15_K700_N34_L1_RP2.jpg}} 
& \hspace{-0.3cm}\adjustbox{valign=m,vspace=1pt}{\includegraphics[width=.2\textwidth]{Figures/SRRF_int_highBg14_SNR15_K700_N40_colorbar.jpg}}
&\hspace{-0.3cm}\adjustbox{valign=m,vspace=1pt}{\includegraphics[width=.2\textwidth]{Figures/SPARCOM_int_highBg14_SNR15_K700_N40_colorbar.jpg}}
&\hspace{-0.3cm}\adjustbox{valign=m,vspace=1pt}{\includegraphics[width=.2\textwidth]{Figures/LSPARCOM_int_highBg14_SNR15_K70064_N40_colorbar.jpg}}\\
& \multicolumn{2}{c}{\adjustbox{valign=m,vspace=1pt}{\includegraphics[width=.2\textwidth]{Figures/colorbarGT.eps}}}
& \hspace{-0.2cm}\adjustbox{valign=m,vspace=1pt}{\includegraphics[width=.14\textwidth]{Figures/colorbar_SRRF_simData.eps}}
&\hspace{-0.3cm}\adjustbox{valign=m,vspace=1pt}{\includegraphics[width=.14\textwidth]{Figures/colorbar_SPARCOM_simData.eps}}
&\hspace{-0.3cm}\adjustbox{valign=m,vspace=1pt}{\includegraphics[width=.14\textwidth]{Figures/colorbar_LSPARCOM_simData.eps}}\\
\end{tabular}
\caption{Low-background (LB) and high-background (HB) dataset, with stack size T = $700$ frames. 
On top: Diffraction limited image $\bar{\mathbf{y}}=\frac{1}{T}\sum_{t=1}^T \mathbf{y_t}$, with T=$700$, (4x zoom) for LB dataset and HB dataset, Ground truth (GT) intensity image. (a) Reconstructions for the noisy simulated dataset with low-background (LB), (b) Reconstruction for the noisy simulated dataset with high-background (HB)}
\label{S700}
 \end{figure}

%Maybe to add the same graph as 5 with the HB dataset in the Supplementary Material.. and explain in the text that if there is also Poisson+Gamma noise (signal dependent noise) the noise variance estimation takes into account also these kinds of noise


\end{document}
